# Supplementary material for: Impulsivity and Concussion in Juvenile Rats: Examining Molecular and Structural Aspects of the Frontostriatal Pathway
Source: PLoS One. 2015 Oct 8;10(10):e0139842. doi: 10.1371/journal.pone.0139842 (PMC4598031; doi:10.1371/journal.pone.0139842)
Supplement: S1 File — (XLS) [file pone.0139842.s001.xls]

## Sheet: Sheet1
Cohort	Injury	TimeToRight	OpenField1	OpenField2	OpenField3	OpenField4	OpenField5	Accurate1	LatCorrect1	Inaccurate1	ImpulseTO1	ImpulseOther1	ImpulseTotal1	NoGo1	NoGoLatency1	Missed1	ExtAcc1	ExtInac1	ExtMissed1	ExtImpulse1	ExtAcc3	ExtInnac3	ExtMissed3	ExtImpuls3	PreAccurate	PreLatCorrect	PreInaccurate	PreImpulseTO	PreImpulseOther	PreImpTotal	PreNoGos	PreLatNoGO	PreMissed	TelomereLength	NAcComt	NAcDRD2	NAcDRD3	NAcDRD4	NAcMaoa	NAcSert	NAcTph1	NAcTph2	PFCcomt	PFCdrd2	PFCdrd3	PFCdrd4	PFCmaoa	PFCsert	PFCTph1
IMP	mTBI	37.26	3654.42	5020.56	8146.03	6102	7287.3	51	1.25	17	74	77	151	1	4.39	18	89	29	16	201	40	17	70	43	41	1.23	14	170	127	297	0	2.72	0	5044.95	0.8859	2.344	0.2627	0.6321	1.5857	0.3689	0.7182	0.3116	0.9599	1.0721		0.7697	0.8769	0.9753	0.4739
IMP	sham	19.6	3955.63	5430.66	8406.17	5152.54	6346.93	56	1.31	15	52	59	111	1	3.48	15	70	11	29	66	59	6	40	52	40	1.375	21	137	155	292	0	1.55	2	5939.04	0.3331	2.6993	0.339	0.3049	2.2506	0.6351	0.7609	0.3948	0.8574	0.8316		0.2531	0.8594	0.4427	0.2849
IMP	mTBI	32.89	5151.64	7281.03	8378.76	4728.35	5613.21	51	1.13	15	52	87	137	0	2.01	17	76	21	12	127	40	11	79	53	42	1.06	18	105	155	260	0	1.72	3	5838.11	0.9408	2.5662	0.3276	0.751	1.1943	0.3908	0.6093	0.4067	1.0562	0.9089		0.6666	0.9122	0.5182	0.4907
IMP	sham	7.97	4081	6716.32	7045.4	7326.25	5191.8	61	0.91	23	102	94	196	0	2.39	6	65	16	45	83	34	11	82	29	38	1.14	16	164	182	346	0	1.7	6	5230.04	0.3551	2.2984	0.135	0.7386	2.4993	0.3766	0.2094	0.3361	1.0899	0.892		0.4134	0.6912	0.7924	0.5294
IMP	mTBI	23.97	4293.44	4531.98	9004.01	8021.49	10547.5	47	1.4	12	35	55	190	0	3.73	16	88	12	21	52	35	11	82	29	43	0.92	11	76	139	215	0	1.69	0	5509.82	0.93971	2.8069	0.164	0.8622	1.1557	0.6566	0.8111	0.4714	1.0551	1.1757		0.2443	0.8898	0.9451	0.7499
IMP	mTBI	29.64	4011.73	5759.54	5771.97	5013.58	6775.41																											5981.13	0.9808	1.64	0.5404	0.9221	1.5585	0.9557	0.7281	0.2914	0.7069	0.8036		0.39778	0.6385	0.6098	0.4277
IMP	sham	25.07	4184.03	6820.33	7556.83	5777.02	4801.99	54	1.5	21	64	129	189	3	5.69	3	91	22	8	158	54	9	56	33	45	0.82	16	112	219	331	0	0.99	0	5748.36	0.522	2.0774	0.5247	0.7512	2.0116	0.6959	0.398	0.6551	1.0851	1.2339		0.6778	1.0857	0.7735	0.5972
IMP	sham	14.5	3625.02	5724.47	5326.65	5264.78	6985.48																											5732.53	0.7917	1.1642	0.5309	0.3717	1.7256	0.4749	0.6673	0.7259	0.9425	2.0615		0.5393	0.8668	0.5793	0.2774
IMP	sham	10.56	4546.35	4916.71	5263.37	7701.66	8862.17	61	0.67	15	99	152	251	0	7.55	0	76	17	29	148	46	13	65	84	41	1.08	11	161	199	360	0	1.14	3	5947.65	0.7527	1.9083		0.5097	1.1421	0.666	0.5579	0.5411	1.0619	0.8583		0.3468	0.6296	0.5368	0.5828
IMP	mTBI	29.44	4387.3	7593.63	7779.86	7071.14	7303.31	40	1.75	15	35	53	188	1	0.76	24	54	7	48	85	37	9	82	29	33	1.61	11	100	52	152	0	3.69	2	5976.11	0.9311	1.0356	0.4114	0.6909	1.4757	0.815	0.7821	0.4412	0.94907			0.1675	0.4865	0.6749	0.4968
IMP	sham	22.34	4142.7	6068.8	8002.56	7171.28	8823.36	58	0.72	29	205	241	345	0	1.3	4	81	26	14	201	47	22	62	127	41	1.25	11	128	107	235	0	2.22	0
IMP	mTBI	46.65	4209.1	5461.45	8399.02	8753.87	9446.25	59	0.62	40	176	286	362	0	0.94	6	63	18	49	105	56	15	45	82	44	0.76	17	171	249	420	0	1.21	0
IMP	mTBI	36.35	2931.03	5285.53	5388.53	5207.85	7200.3																											5580.75	0.8392	1.9642	0.2646	0.4629	1.4707	0.5748	0.9784	0.6816	1.4918	1.7991		0.569	1.1376	0.7711	0.8226
IMP	sham	25.76	2781.7	5228.55	7313.84	7207.01	9650.59																											5753.13	0.3573	1.9921	0.6491	0.769	1.5023	0.5953	0.8757	0.5654	0.8201	1.0081		0.8203	0.9166	0.5581	0.2806
IMP	mTBI	26.55	2485.22	3948.82	6497.17	7957.69	7799.11	56	0.85	20	100	136	236	0	1.2	3	84	22	17	186	44	21	59	41	41	1.27	10	72	95	167	0	1.6	0	4443.19	0.8494	1.2435	0.3625	0.455	1.8399	0.8579	0.6485	0.5403	1.7899	1.7651		0.8976	1.4627	0.7518	0.6254
IMP	sham	18.59	4343.15	5644.53	5450	6095.09	7569.15	65	1.2	16	58	76	134	1	4.09	13	71	20	36	230	53	11	66	89	42	1.05	16	94	96	190	0	1.19	0	5565.91	0.7539	1.1633	0.4505	0.5368	1.0396	0.6361	0.9482	0.7966	1.1576	1.0885		0.4669	1.0081	0.499	0.1707
IMP	mTBI	22.52	5790.95	7382.56	8233.92	7393.16	7501.55	51	0.95	24	162	227	389	0	0.675	5	81	17	15	194	53	11	46	93	45	0.78	17	155	132	287	0	0.89	0	4717.11	0.7265	1.875	0.25	0.4929	1.2586	0.7715	0.7433	0.8541	1.3351	1.8637		0.5262	1.5356	0.5057	0.7161
IMP	sham	21.59	3260.41	6393.97	9348.82	9314.76	8661.37	56	0.69	25	144	241	285	1	2.04	9	71	20	36	430	66	27	32	173	44	0.77	28	211	260	471	0	1.11	0	5926.13	0.7053	1.194	0.4975	0.8504	0.9343	0.6124	0.8202	0.6433	1.2516	1.2036		0.7651	1.3451	0.7391	0.8896
IMP	sham	26.93	2108.17	3783.47	4831.81	3409.66	4466.58	51	1.24	17	48	40	188	2	5.16	15	77	14	19	107	30	21	90	51	47	1.18	24	107	148	255	0	1.31	0	5915.81	0.7854	1.3455	0.291	0.9999	0.8833	0.9639	0.6183	0.5257	0.9589	1.2619		0.4494	1.0339	0.7247	0.4806
IMP	mTBI	22.9	3565.28	7092.93	8889.15	9287.33	10003.5	59	0.99	28	154	202	356	0	1.68	10	80	39	27	225	33	15	77	59	43	1.15	34	168	161	329	0	3.46	0	4860.61	0.8947	1.4088	0.2971	0.5155	1.0663	0.848	0.542	0.7589	1.1497	0.9137		0.4525	1.4775	0.4054	0.7255
IMP	sham	25.76	2784.21	3393.46	5735.36	3893.35	5537.48	53	0.88	14	79	90	169	1	5.4	15	64	25	41	100	47	28	55	109	42	1.22	9	70	101	171	0	2.5	0	5764.04	0.7715	1.2439	0.3775	0.5711	0.9767	0.9078	0.5213	0.657	1.0061	1.0528		0.51804	0.7207	0.3689	0.2788
IMP	sham	19.26	3735.06	6227.55	7947.27	9955.91	9757.04	62	0.88	29	59	141	200	0	3.68	4	67	12	39	106	30	12	87	28	43	1.13	23	89	153	242	0	1.61	0
IMP	mTBI	39.55	2810.28	6281.03	7103.69	8178.8	9173.12	58	0.95	15	107	163	270	0	0.22	3	69	14	31	81	44	7	78	64	39	1.25	10	50	81	131	0	0.96	0										0.9123	1.0774		0.4773	1.5099	0.483
IMP	mTBI	39.74	4395.42	9372.05	12143.7	8120.95	10835.6	45	1.13	17	65	118	183	2	5	16	81	13	23	140	50	7	53	33	40	1.2	25	120	152	272	0	2.55	0
STD	mTBI	29.47	3219.33	2023.84	1393.49	1779.3	2366.45																											4961.64	0.5835	1.5321	0.7506	0.5939	1.2362	0.8509	0.6699	0.9985	0.9104	1.2747		0.2609	0.8541	0.5839	0.5678
STD	sham	14.27	3754.5	4685.54	5073.09	6098.37	5295.91																											5049.97	0.9849	1.5255	0.2588	0.9219	1.2359	0.8932	0.2011	0.6596	1.2201	0.8923		0.4712	0.7752	0.9907	0.7291
STD	sham	20.77	4013.35	6415.82	6282.4	5161.18	5656.11	61	1.16	11	42		42	4	13.219	4	55	20	41	48	31	9	98	57	41	1.521	10	72		72	0	1.79	0	5211.58	0.9305	1.1929	0.5155	0.9413	1.505	0.7851	0.5083	0.6388	0.733	0.958		0.2017	0.5206	0.72901	0.6618
STD	mTBI	30.22	4476.97	5723.7	5057.75	5308.9	5722.77	44	1.03	12	63		63	1	5.16	25	61	16	34	75	40	19	70	64	42	1.489	16	94		94	0	1.05	0	4412.32	0.7716	1.4075	0.2923	0.2306	0.9988	0.4243	0.8051	0.954	0.9291	1.9383		0.1551	0.6942	0.4527	0.4298
STD	sham	20.77	3542.36	3951	4504.64	6080.75	6699.92	66	1.14	6	38		38	1	6.08	3	38	12	73	44	19	11	122	18	46	1.334	19	62		62	1	0.95	7	5862.92	0.8286	1.7357	0.4162	0.843	1.7119	0.525	0.7345	0.5541	1.1497	0.98583		0.3068	0.6697	0.92901	0.7001
STD	mTBI	46.63	3707.94	2993.34	5032.49	3546.29	5319.35	50	1.36	5	49		59	1	4.64	22	67	16	36	79	19	9	93	33	44	1.097	13	42		42	2	1.54	5	4927.01	0.8456	1.2063	0.5593	0.7509	1.2343	0.7617	0.5584	0.8579	1.5419	1.9197		0.5174	0.7623	0.7981	0.9043
STD	mTBI	32.5	3815.42	2711.71	3054	2528.16	5036.58	60	1.56	8	56		56	0	3.95	13	60	15	42	94	45	20	67	95	42	1.72	4	68		68	1	3.74	8									0.9174
STD	sham	22.03	3931.78	4174.33	5059.51	5983.67	6093.62	64	1.45	13	42		42	4	6.67	5	54	21	49	54	26	8	87	23	49	0.997	15	64		64	0	1.79	2									0.61007
STD	sham	13.44	4471.34	3330.8	5151.36	3184.86	6062.84	52	1.61	10	44	59	103	6	9.73	22	58	23	49	81	37	22	75	57	38	1.56	12	68	98	166	0	3.6	2	5440.25	0.3996	1.0775	0.9834	0.5169	2.4441	0.8651	0.8718	0.4136	1.4024	1.4569		0.5114	0.9143	0.9254	0.5357
STD	sham	27.56	825.337	4247.75	2206.27	4182.35	4760.17																											5127.49	0.533	1.6108	0.5003	0.4052	2.13	0.4607	0.6599	0.4977	1.7331	3.0236		0.5524	1.4439	0.7125	0.9923
STD	mTBI	25.89	2479.39	2626.53	4778.67	6671.57	6329.05	36	1.92	7	67	32	139	1	5.68	31	64	16	37	126	44	12	86	48	38	1.42	22	147	135	282	0	1.62	2	4428.3	0.9782	2.2325	0.597	0.6913	1.5906	0.8758	0.469	0.552	1.4895	1.8671		0.5211	1.1607	0.8301	0.649
STD	mTBI	20.5	1973.38	2328.38	1759.72	2156.84	2792.49																											5127.49	0.8297	2.228	0.4997	0.6322	1.7675	0.7499	0.6363	0.5422	0.8399	0.92		0.552	0.8932	0.8789	0.9841
STD	mTBI	23.9	3784.99	3482.17	2747.21	3843.04	5604.6	49	1.24	12	48	140	188	2	1.52	13	75	15	25	144	47	9	62	78	41	1.3	12	75	97	172	0	1.08	0	5123.04	0.8653	3.1673	0.2467	0.7616	1.2808	0.6697	0.7358	0.5418	1.0651	1.4812		0.53265	1.1688	0.9758	0.751
STD	mTBI	32.98	2761.84	6609.71	10528.8	8587.4	9416.77	51	0.92	21	117	140	257	0	3.09	11	84	29	14	213	50	16	62	73	39	1.46	19	83	146	229	0	0.93	0
STD	sham	28.04	3872.19	4703.97	5737.93	5684.4	6660.45	58	1.28	12	83	76	159	1	2.7	8	60	20	44	65	37	17	85	99	41	1.03	25	77	110	187	0	0.79	2	5123.04	0.6701	2.1883	0.737	0.6181	2.7072	0.7147	0.807	0.5157	0.869	1.5056		0.6346	1.0162	0.8051	0.6974
STD	sham	20.22	1200.78	4978.65	4427.1	5030.05	6630.32	58	0.96	15	99	149	248	0	4.28	8	58	9	42	75	35	10	95	26	39	1.35	27	88	135	223	0	1.96	0
[truncated: 1 more columns]
