# Supplementary material for: Impulsivity and Concussion in Juvenile Rats: Examining Molecular and Structural Aspects of the Frontostriatal Pathway
Source: PLoS One. 2015 Oct 8;10(10):e0139842. doi: 10.1371/journal.pone.0139842 (PMC4598031; doi:10.1371/journal.pone.0139842)
Supplement: S2 File — (XLS) [file pone.0139842.s002.xls]

## Sheet: Sheet1
Sex	Injury	Hemisphere	NACbranching	NACspines	NAClength
Female	mTBI	1	26.6	12.87	84
Female	Sham	2	26.4	12.77	92
Female	Sham	1	23.8	12.4	85.8
Female	Sham	2	24.6	13.47	94.4
Female	mTBI	1	26.8	12.61	103
Female	mTBI	2	27	12.53	100
Female	mTBI	1	26	12.45	101
Female	mTBI	2	31.4	12.64	100.6
Female	mTBI	1	27.2	13.13	100.4
Female	mTBI	2	28.8	12.12	97.6
Female	Sham	1	26.8	12.9	91
Female	Sham	2	26.6	13.34	98
Female	Sham	1	23.2	13.1	89.6
Female	Sham	2	25.6	13.44	90.2
Female	Sham	1	26.8	12.67	89
Female	Sham	2	27.4	13.47	99.6
Female	mTBI	1	28.4	12.77	115.2
Female	mTBI	2	26.6	11.88	97.4
Female	Sham	1	24.4	11.99	100.8
Female	Sham	2	26.2	12.01	99.6
Male	mTBI	1	25	10.87	88.2
Male	mTBI	2	25.2	11.28	95.4
Male	Sham	1	24.4	11.88	91.6
Male	Sham	2	23.8	12.09	91.2
Male	mTBI	1	26.6	11.52	85.2
Male	mTBI	2	26	11.93	93.2
Male	Sham	1	26.2	12.4	103.8
Male	Sham	2	23.8	10.87	103
Male	mTBI	1	28.2	11.73	97.8
Male	mTBI	2	28.6	10.66	84.4
Male	Sham	1	27.4	11.39	103
Male	Sham	2	26.8	11.49	106
Male	mTBI	1	25.2	11.47	92.8
Male	mTBI	2	26.4	10.87	108
Male	Sham	1	25.4	11.08	106.8
Male	Sham	2	25.4	11.18	108.4
Male	mTBI	1	27.2	11.02	76.4
Male	mTBI	2	25.8	10.89	84
Male	Sham	1	26	11.36	94.8
Male	Sham	2	22.4	12.32	71.2
